# Supplementary material for: Doula services for Medicaid beneficiaries in Virginia: access, utilization, and policy lessons
Source: Health Aff Sch. 2026 Jan 13;4(1):qxaf252. doi: 10.1093/haschl/qxaf252 (PMC12798800; doi:10.1093/haschl/qxaf252)
Supplement: qxaf252_Supplementary_Data [file qxaf252_supplementary_data.zip]

Archive with 3 entries (3 files):
- Appendix B. Procedure Codes Included.docx
- Appendix Key Informant Interview Guide_10.7.25.docx
- coi_disclosure_combined.docx
